# Supplementary material for: Modeling of magnetic vestibular stimulation experienced during high-field clinical MRI
Source: Commun Med (Lond). 2025 Jan 21;5:27. doi: 10.1038/s43856-024-00667-9 (PMC11751175; doi:10.1038/s43856-024-00667-9)
Supplement: Supplementary file 4 — Supplementary Data 1 [file 43856_2024_667_MOESM4_ESM.xlsx]

## Sheet: SUPPLEMENTARY DATA 1
	PARAMETERS DEFINING THE ELECTRODYNAMIC POTENTIAL MODEL
	NAME	VARIABLE	VALUE	UNITS	REFERENCE
	Density of hair cells in the macula		5940000000	units/m2	Merchant, 2020
	Density of hair cells in the horizontal crista		5810000000	units/m2	Merchant, 2020
	Density of hair cells in the posterior crista		5510000000	units/m2	Merchant, 2020
	Density of hair cells in the superior crista		5520000000	units/m2	Merchant, 2020
	Area of macular hair cells		5.54e-06	m2	Watanuki, 1976
	Area of horizontal hair cells		7.9e-07	m2	Watanuki, 1976
	Area of posterior hair cells		4.74e-07	m2	Watanuki, 1976
	Area of superior hair cells		8.41e-07	m2	Watanuki, 1976
	Area of utricular dark cells		1.32e-05	m2	Kimura, 1969
	Area of crux dark cells		6.15e-06	m2	Kimura, 1969
	Area of horizontal dark cells		4.16e-07	m2	Kimura, 1969
	Area of posterior dark cells		3.57e-07	m2	Kimura, 1969
	Area of superior dark cells		4.76e-07	m2	Kimura, 1969
	Number of hair cells in the macula		32884	units	Calculated
	Number of hair cells in the horizontal crista		4592	units	Calculated
	Number of hair cells in the posterior crista		2609	units	Calculated
	Number of hair cells in the superior crista		4639	units	Calculated
	Electric current of macular hair cells		-3.29e-06	A	Calculated
	Electric current of horizontal hair cells		-4.59e-07	A	Calculated
	Electric current of posterior hair cells		-2.61e-07	A	Calculated
	Electric current of superior hair cells		-4.64e-07	A	Calculated
	Electric current of utricular dark cells*		2.86e-06	A	Calculated
	Electric current of crux dark cells*		1.34e-06	A	Calculated
	Electric current of horizontal dark cells*		9.06e-08	A	Calculated
	Electric current of posterior dark cells*		7.77e-08	A	Calculated
	Electric current of superior dark cells*		1.04e-07	A	Calculated
	Electric potential in hair cells*		0.01	V	Rabbitt, 2019
	Electric surface resistance of macular hair cells*		1.82e-09	Ωm2	Calculated
	Electric surface resistance of horizontal hair cells*		3.63e-11	Ωm2	Calculated
	Electric surface resistance of posterior hair cells*		1.24e-11	Ωm2	Calculated
	Electric surface resistance of superior hair cells*		3.9e-11	Ωm2	Calculated
	Electric surface resistance of utricular dark cells*		3.77e-09	Ωm2	Calculated
	Electric surface resistance of crux dark cells*		8.23e-10	Ωm2	Calculated
	Electric surface resistance of horizontal dark cells*		3.77e-12	Ωm2	Calculated
	Electric surface resistance of posterior dark cells*		2.77e-12	Ωm2	Calculated
	Electric surface resistance of superior dark cells*		4.93e-12	Ωm2	Calculated
