# Supplementary material for: Modeling of magnetic vestibular stimulation experienced during high-field clinical MRI
Source: Commun Med (Lond). 2025 Jan 21;5:27. doi: 10.1038/s43856-024-00667-9 (PMC11751175; doi:10.1038/s43856-024-00667-9)
Supplement: Supplementary file 5 — Supplementary Data 2 [file 43856_2024_667_MOESM5_ESM.xlsx]

## Sheet: FIG 4B RAW DATA
	FIGURE 4B: EXPERIMENTAL RAW DATA																		FIGURE 4B: NUMERICAL RAW DATA
			SUPINE IN B FIELD = 1.5T					SUPINE IN B FIELD = 3T					SUPINE IN B FIELD = 7T							SUPINE
			SPV RAW (º/s)	SPV RAW (º/s)	SPV RAW (º/s)			SPV RAW (º/s)	SPV RAW (º/s)	SPV RAW (º/s)			SPV RAW (º/s)	SPV RAW (º/s)	SPV RAW (º/s)					SSXY (µPa)	SSXY (µPa)	SSXY (µPa)
	SUBJECT	DATA	HORIZONTAL	VERTICAL	TORSIONAL		DATA	HORIZONTAL	VERTICAL	TORSIONAL		DATA	HORIZONTAL	VERTICAL	TORSIONAL				B (T)	HORIZONTAL	VERTICAL	TORSIONAL
		MIN	-6.40565	5.86528	3.3507		MIN	-17.0349	-9.18889	3.69765		MIN	-32.3384	-8.70705	6.28243				0	0	0	0
	A1	AVG.	-7.40646	4.22265	1.96516		AVG.	-14.9277	-7.59173	4.45549		AVG.	-31.7159	-7.7825	7.04019				1.5	-35.6666	0	132.447
		MAX	-9.20801	3.30396	1.0592		MAX	-13.8442	-6.97408	5.89357		MAX	-31.2972	-7.15065	8.00449				3	-71.3536	0	264.9
		MIN	-6.54175	5.86069	3.04095		MIN	-14.3576	-12.7054	2.33602		MIN	-34.1503	-9.36094	5.59216				7	-166.5	0	618.028
	A2	AVG.	-7.14256	4.22017	1.96624		AVG.	-12.848	-8.53266	2.94049		AVG.	-31.8791	-8.03127	6.48763
		MAX	-8.54915	3.03461	1.24009		MAX	-11.9778	-7.0764	4.00222		MAX	-30.5403	-7.22481	8.80166
		MIN	-7.46184	5.99244	1.48857		MIN	-15.0343	-11.4624	3.03138		MIN	-36.3791	-8.47612	5.26373
	A3	AVG.	-8.11412	4.59266	0.41507		AVG.	-14.0854	-8.84069	3.94918		AVG.	-35.0586	-6.36015	6.01598
		MAX	-9.22569	3.79529	-0.203995		MAX	-13.3573	-7.73411	5.33481		MAX	-34.5127	-5.5932	8.64724
		MIN	-3.69297	5.09327	1.9269		MIN	-3.87996	0.975859	0.915715		MIN	-11.4971	3.30291	3.453
	B1	AVG.	-4.37438	3.68076	1.57439		AVG.	-3.35256	1.49118	1.13948		AVG.	-10.5123	3.88491	3.65388
		MAX	-5.3202	2.67177	1.28348		MAX	-3.01555	2.56311	1.53946		MAX	-9.90907	4.81341	4.1604
		MIN	-1.96382	3.77859	2.91208		MIN	-6.40692	0.693729	1.00035		MIN	-12.3149	2.86587	2.39137
	B2	AVG.	-2.20993	2.87606	2.0728		AVG.	-5.37529	1.06931	1.52223		AVG.	-11.5278	3.28502	2.74239
		MAX	-3.0281	2.31045	1.6173		MAX	-4.64782	1.46034	2.51208		MAX	-11.0482	3.94339	3.39919
		MIN	-2.06864	0.962983	1.07154		MIN	-3.72132	1.91154	0.998841		MIN	-14.0269	3.25274	3.22245
	B3	AVG.	-2.38309	0.281539	-0.025157		AVG.	-2.94387	2.89218	1.45293		AVG.	-12.6096	4.20374	3.65245
		MAX	-2.83373	-0.592235	-0.69049		MAX	-2.57833	4.86394	2.08764		MAX	-11.7994	5.67634	4.47907
		MIN	-0.653144	1.43642	0.135934		MIN	-0.390729	1.39112	1.42946		MIN	-0.844831	0.74817	1.60032
	C1	AVG.	-0.895794	0.82841	-0.181474		AVG.	0.183201	1.93672	1.71946		AVG.	-0.215747	1.20047	1.99023
		MAX	-1.28958	0.432664	-0.640801		MAX	0.605248	2.8806	2.42676		MAX	0.254053	1.98393	2.83583
		MIN	-0.360039	-0.11425	0.189886		MIN	-2.8411	-2.05145	1.26469		MIN	-1.5228	-0.820516	2.29011
	C2	AVG.	-0.483446	-0.296695	0.0762051		AVG.	-1.41788	0.694883	1.79331		AVG.	-1.12263	0.0432325	2.92555
		MAX	-0.697629	-0.552393	-0.162771		MAX	-0.798964	5.08427	2.46933		MAX	-0.90679	1.57449	3.60728
		MIN	-0.34887	-0.0351396	1.17105		MIN	-0.344244	-0.167302	1.12412		MIN	-1.62593	0.718025	1.50733
	C3	AVG.	-0.533116	-0.568891	-0.00115829		AVG.	0.0445885	0.349268	1.47159		AVG.	-1.1239	0.997814	2.05272
		MAX	-1.04908	-1.76896	-1.0133		MAX	1.03821	1.07169	2.04934		MAX	-0.870228	1.37504	3.09166
		MIN	-1.99481	1.80802	0.558036		MIN	-9.01573	-5.30503	2.18902		MIN	-16.2379	5.06227	16.3447
	D1	AVG.	-2.6837	0.763479	-0.112314		AVG.	-6.9123	-3.47246	3.19683		AVG.	-14.7866	5.95115	17.5436
		MAX	-4.28747	-0.0344712	-0.877836		MAX	-5.69986	-2.45339	4.66567		MAX	-13.8203	7.27148	19.9942
		MIN	-1.92492	1.35408	2.15936		MIN	-5.90662	-2.46008	1.75688		MIN	-18.0689	-0.668105	13.1657
	D2	AVG.	-2.28378	1.00181	1.28627		AVG.	-5.13766	-1.66979	2.12732		AVG.	-15.614	0.571585	13.9159
		MAX	-3.04638	0.649434	0.772372		MAX	-4.75596	-1.27737	2.70951		MAX	-14.6192	2.0086	15.7459
		MIN	-2.11003	4.46056	3.81036		MIN	-7.19026	-3.58649	3.9087		MIN	-18.3547	-0.201236	12.4783
	D3	AVG.	-3.12968	2.95727	2.42139		AVG.	-6.14849	-2.78131	4.76547		AVG.	-16.3451	0.348258	13.8051
		MAX	-6.11705	1.96996	0.943113		MAX	-5.58004	-2.25144	6.57338		MAX	-15.6272	0.741558	16.9432
		MIN	-4.09898	4.3675	-0.580509		MIN	-5.86044	-2.56645	0.198134		MIN	-17.2959	-0.863144	1.9822
	E1	AVG.	-4.53639	2.6272	-1.29165		AVG.	-4.58579	-1.69302	0.384653		AVG.	-14.3481	-0.0300106	2.89646
		MAX	-5.19752	1.57218	-2.77597		MAX	-3.927	-1.37199	0.601967		MAX	-12.3003	1.02586	4.58029
		MIN	-5.1685	4.26981	-0.555612		MIN	-3.51379	-1.19041	-0.081632		MIN	-14.1139	-1.31613	1.53177
	E2	AVG.	-5.81975	2.78901	-0.856881		AVG.	-2.923	-0.715649	0.0969945		AVG.	-11.8705	-0.640527	1.94076
		MAX	-7.6808	1.69158	-1.18594		MAX	-2.59577	-0.494338	0.249604		MAX	-10.8522	-0.110584	2.68543
		MIN	-6.69212	6.11582	2.71984		MIN	-4.33768	-5.65629	0.669262		MIN	-12.7894	-4.49405	2.4516
	E3	AVG.	-8.2163	3.7225	0.560765		AVG.	-3.21441	-3.55853	1.30158		AVG.	-11.5078	-3.58067	2.74568
		MAX	-11.1778	2.6975	-0.769081		MAX	-2.51208	-2.01613	1.9072		MAX	-10.7877	-3.10611	3.18328
			BASELINE (º/s)	BASELINE (º/s)	BASELINE (º/s)
	SUBJECT	DATA	HORIZONTAL	VERTICAL	TORSIONAL
	A	AVG.	-1.37152	-5.06604	0.314217
	B	AVG.	3.08545	3.02954	-0.0424727
	C	AVG.	0.5284	0.0554471	0.269847
	D	AVG.	-0.0418402	-2.7169	0.382825
	E	AVG.	0.833629	-1.01878	0.0841611

## Sheet: FIG 4B NORM DATA
	FIGURE 4B: EXPERIMENTAL NORMALIZED DATA														FIGURE 4B: NUMERICAL NORMALIZED DATA
			SPV NORM	SPV NORM	SPV NORM				SPV NORM	SPV NORM	SPV NORM					SPV NORM	SPV NORM	SPV NORM
	SUBJECT	B (T)	HORIZONTAL	VERTICAL	TORSIONAL		DATA	B (T)	HORIZONTAL	VERTICAL	TORSIONAL				B (T)	HORIZONTAL	VERTICAL	TORSIONAL
	A	7	-1	-0.0737873	1		AVG.	7	-1	0.156695	1				0	0	0	0
	A	3	-0.399269	-0.103311	0.55924		AVG.	3	-0.455601	0.0883538	0.413088				1.5	-0.21421	0	0.21431
	A	1.5	-0.283245	-0.0228757	0.284344		AVG.	1.5	-0.186678	0.0898911	0.133458				3	-0.42855	0	0.42862
															7	-1	0	1
	B	7	-1	0.0520443	1				STD. ERROR	STD. ERROR	STD. ERROR
	B	3	-0.476656	-0.0828118	0.416863			B (T)	HORIZONTAL	VERTICAL	TORSIONAL
	B	1.5	0.0065809	0.362751	0.343412		AVG.	7	0.0862165	0.119223	0.138901
							AVG.	3	0.10812	0.283989	0.0814975
	C	7	-1	0.512708	1		AVG.	1.5	0.0473571	0.0798416	0.110231
	C	3	-0.685685	0.69538	0.677845
	C	1.5	-0.0808302	0.0319127	0.114161
	D	7	-1	0.322214	1
	D	3	-0.387663	0.0048721	0.202673
	D	1.5	-0.176376	-0.0735333	0.107531
	E	7	-1	-0.0297031	1
	E	3	-0.328734	-0.0723602	0.208821
	E	1.5	-0.399519	0.1512	-0.182157
			STD. ERROR	STD. ERROR	STD. ERROR
	SUBJECT	B (T)	HORIZONTAL	VERTICAL	TORSIONAL
	A	7	0.0462402	0.0313605	0.295926
	A	3	0.0360327	0.0585744	0.183381
	A	1.5	0.0317581	0.0338472	0.144087
	B	7	0.0709244	0.0503964	0.182248
	B	3	0.0445434	0.0584738	0.151287
	B	1.5	0.0352181	0.0558524	0.169325
	C	7	0.372994	0.5881	0.405096
	C	3	0.529348	1.41479	0.290694
	C	1.5	0.188594	0.378844	0.272698
	D	7	0.115949	0.0610803	0.153614
	D	3	0.0686246	0.0529983	0.0664554
	D	1.5	0.0807598	0.0493334	0.0575318
	E	7	0.16154	0.0473255	0.416954
	E	3	0.0636284	0.0704449	0.143563
	E	1.5	0.108299	0.095634	0.420315

## Sheet: FIG 4C RAW DATA
	FIGURE 4C: EXPERIMENTAL RAW DATA									FIGURE 4C: NUMERICAL RAW DATA
				EAR TO SHOULDER IN B FIELD = 7T							EAR TO SHOULDER IN B FIELD = 7T
				SPV RAW (º/s)	SPV RAW (º/s)	SPV RAW (º/s)					SSXY (µPa)	SSXY (µPa)	SSXY (µPa)
	SUBJECT	ANGLE (º)	DATA	HORIZONTAL	VERTICAL	TORSIONAL				ANGLE (º)	HORIZONTAL	VERTICAL	TORSIONAL
			MIN	-36.1055	-16.2727	4.52339				-40	-127.61	-677.131	473.401
	A	-40	AVG.	-33.7765	-12.0271	5.33901				-20	-156.523	-360.301	580.779
			MAX	-32.8678	-10.4839	6.84507				0	-166.5	0	618.028
			MIN	-37.7275	-14.0763	6.98864				20	-156.523	360.301	580.779
	A	-20	AVG.	-36.1341	-10.8955	8.11303				40	-127.61	677.131	473.401
			MAX	-35.0886	-9.84569	10.4553
			MIN	-47.843	-16.2574	6.78818
	A	0	AVG.	-42.5778	-12.5625	8.35719
			MAX	-40.6701	-9.78334	10.9855
			MIN	-33.4822	-2.13147	6.57276
	A	20	AVG.	-31.6487	-1.49192	7.06623
			MAX	-30.9185	-0.869066	8.1454
			MIN	-25.1311	-4.95697	5.18566
	A	40	AVG.	-24.0041	-2.12747	5.91435
			MAX	-23.1825	-1.0645	7.35544
			MIN	-8.73172	-6.87411	2.02171
	B	-40	AVG.	-7.8761	-3.67801	2.76713
			MAX	-7.49905	-2.43303	4.4767
			MIN	-17.2581	-5.08344	2.97077
	B	-20	AVG.	-12.7514	-3.47032	3.90416
			MAX	-11.5834	-2.20758	5.41861
			MIN	-20.3003	5.50499	5.38776
	B	0	AVG.	-17.5185	6.68583	6.15835
			MAX	-16.1775	8.78197	7.69793
			MIN	-11.1074	6.00193	5.03083
	B	20	AVG.	-10.0725	6.51624	5.94635
			MAX	-9.35319	8.81019	7.51632
			MIN	-14.4102	8.79792	4.3803
	B	40	AVG.	-9.86607	10.2751	5.01367
			MAX	-8.24337	12.8968	6.59525
			MIN	-2.8317	-2.39633	0.845844
	C	-40	AVG.	-2.00674	-1.75763	1.25728
			MAX	-1.54032	-0.884672	1.76539
			MIN	-0.87359	0.59316	1.19095
	C	-20	AVG.	-0.624232	0.988906	1.53128
			MAX	-0.360443	1.63337	1.95173
			MIN	-1.5228	-0.820516	2.29011
	C	0	AVG.	-1.12263	0.0432325	2.92555
			MAX	-0.90679	1.57449	3.60728
			MIN	1.61021	3.64655	3.85824
	C	20	AVG.	2.06038	4.10594	4.49132
			MAX	2.91838	5.10517	5.44485
			MIN	2.24449	8.51433	5.45616
	C	40	AVG.	2.82179	9.28885	5.79197
			MAX	4.00829	10.9694	6.52367
			MIN	-15.497	-1.83286	8.42086
	D	-40	AVG.	-14.0547	-0.722873	9.06671
			MAX	-13.4027	-0.114142	9.83615
			MIN	-16.1588	-1.12175	10.5884
	D	-20	AVG.	-14.5127	0.375504	11.8592
			MAX	-13.3419	1.67389	14.527
			MIN	-18.0689	-0.668105	13.1657
	D	0	AVG.	-15.614	0.571585	13.9159
			MAX	-14.6192	2.0086	15.7459
			MIN	-17.1653	3.45308	10.2446
	D	20	AVG.	-14.2482	4.24003	11.1665
			MAX	-13.0758	5.90544	13.8336
			MIN	-7.95082	4.53972	6.47702
	D	40	AVG.	-7.15708	5.04058	7.17639
			MAX	-6.70432	6.64295	8.30041
			MIN	-13.0137	-9.95058	1.3574
	E	-40	AVG.	-11.6683	-7.81768	2.02306
			MAX	-10.7906	-6.40161	3.04998
			MIN	-20.3343	-6.86393	1.62623
	E	-20	AVG.	-16.6388	-5.6903	2.13011
			MAX	-15.2385	-4.66613	2.96659
			MIN	-12.7894	-4.49405	2.4516
	E	0	AVG.	-11.5078	-3.58067	2.74568
			MAX	-10.7877	-3.10611	3.18328
			MIN	-15.9779	-0.309565	2.06758
	E	20	AVG.	-13.8745	0.665279	2.62297
			MAX	-12.7902	1.92731	3.16627
			MIN	-15.178	0.277229	1.73446
	E	40	AVG.	-12.4302	1.05455	2.384
			MAX	-11.0201	1.94316	3.34272
				BASELINE (º/s)	BASELINE (º/s)	BASELINE (º/s)
	SUBJECT	ANGLE (º)	DATA	HORIZONTAL	VERTICAL	TORSIONAL
	A	-40	AVG.	-0.7486	-2.55715	-0.139242
	A	-20	AVG.	-0.897564	-3.01321	0.287497
	A	0	AVG.	-1.37152	-5.06604	0.314217
	A	20	AVG.	-0.712177	-2.79621	0.338796
	A	40	AVG.	-0.442618	-2.24844	0.450428
	B	-40	AVG.	1.96467	0.889821	0.0739743
	B	-20	AVG.	2.18122	0.966885	0.011519
	B	0	AVG.	3.08545	3.02954	-0.0424727
	B	20	AVG.	1.55025	0.963244	-0.0161242
	B	40	AVG.	2.12056	1.01709	0.18066
	C	-40	AVG.	0.433341	0.263222	0.0750919
	C	-20	AVG.	0.451291	-0.22622	0.0974776
	C	0	AVG.	0.5284	0.0554471	0.269847
	C	20	AVG.	0.0684233	-0.028447	0.278336
	C	40	AVG.	0.321127	-0.0813348	0.500973
	D	-40	AVG.	0.153385	-1.54004	-0.0859791
	D	-20	AVG.	0.300639	-1.33615	0.0151554
	D	0	AVG.	-0.0418402	-2.7169	0.382825
	D	20	AVG.	-0.174326	-0.810426	-0.0533171
	D	40	AVG.	-0.549605	-0.983997	0.154475
	E	-40	AVG.	1.4047	-0.775997	0.0610312
	E	-20	AVG.	2.05883	-1.15813	0.47532
	E	0	AVG.	0.833629	-1.01878	0.0841611
	E	20	AVG.	0.923741	-1.44784	0.127619
	E	40	AVG.	1.49712	-1.31574	0.346304

## Sheet: FIG 4C NORM DATA
	FIGURE 4C: EXPERIMENTAL NORMALIZED DATA														FIGURE 4C: NUMERICAL NORMALIZED DATA
			SPV RAW (º/s)	SPV RAW (º/s)	SPV RAW (º/s)				SPV NORM	SPV NORM	SPV NORM					SPV NORM	SPV NORM	SPV NORM
	SUBJECT	ANGLE (º)	HORIZONTAL	VERTICAL	TORSIONAL		DATA	ANGLE (º)	HORIZONTAL	VERTICAL	TORSIONAL				ANGLE (º)	HORIZONTAL	VERTICAL	TORSIONAL
	A	-40	-0.801525	-1	0.681122		AVG.	-40	-0.7733	-0.514684	0.560296				-40	-0.76643	-1	0.76599
	A	-20	-0.855125	-0.832345	0.972965		AVG.	-20	-0.792249	-0.308291	0.682013				-20	-0.94008	-0.5321	0.93973
	A	0	-1	-0.791604	1		AVG.	0	-0.864058	-0.0431901	0.913704				0	-1	0	1
	A	20	-0.750773	0.137729	0.836436		AVG.	20	-0.442708	0.463431	0.884665				20	-0.94008	0.5321	0.93973
	A	40	-0.571793	0.0127742	0.679341		AVG.	40	-0.264549	0.669876	0.758845				40	-0.76643	1	0.76599
	B	-40	-0.477617	-0.49339	0.434322
	B	-20	-0.724749	-0.479281	0.627762				STD. ERROR	STD. ERROR	STD. ERROR
	B	0	-1	0.394931	1		DATA	ANGLE (º)	HORIZONTAL	VERTICAL	TORSIONAL
	B	20	-0.564104	0.599802	0.961561		AVG.	-40	0.234541	0.323723	0.24714
	B	40	-0.581765	1	0.779414		AVG.	-20	0.17746	0.254149	0.263759
							AVG.	0	0.188505	0.271087	0.274542
	C	-40	-0.975775	-0.215669	0.223435		AVG.	20	0.225779	0.196723	0.256862
	C	-20	-0.430096	0.12968	0.270988		AVG.	40	0.276325	0.255951	0.251907
	C	0	-0.660236	-0.00130357	0.501929
	C	20	0.796573	0.441228	0.796256
	C	40	1	1	1
	D	-40	-0.912402	0.13564	0.676323
	D	-20	-0.951272	0.284112	0.875198
	D	0	-1	0.545845	1
	D	20	-0.903787	0.838308	0.829071
	D	40	-0.424313	1	0.518872
	E	-40	-0.699179	-1	0.786276
	E	-20	-1	-0.643622	0.663149
	E	0	-0.660054	-0.363819	1.06659
	E	20	-0.791452	0.300087	1
	E	40	-0.744874	0.336607	0.816597
			STD. ERROR	STD. ERROR	STD. ERROR
	SUBJECT	ANGLE (º)	HORIZONTAL	VERTICAL	TORSIONAL
	A	-40	0.124687	0.674603	0.335473
	A	-20	0.125081	0.531745	0.491391
	A	0	0.192198	0.617206	0.53822
	A	20	0.112715	0.114905	0.350858
	A	40	0.084761	0.319234	0.327347
	B	-40	0.0847585	0.403711	0.324042
	B	-20	0.250711	0.270613	0.335691
	B	0	0.211966	0.289843	0.392657
	B	20	0.104356	0.320139	0.39646
	B	40	0.249894	0.459673	0.349742
	C	-40	0.63931	0.123043	0.12816
	C	-20	0.269397	0.084676	0.110238
	C	0	0.392971	0.187624	0.191984
	C	20	0.571662	0.146176	0.247941
	C	40	0.746221	0.279275	0.215189
	D	-40	0.185521	0.213503	0.123612
	D	-20	0.207387	0.338348	0.253057
	D	0	0.240555	0.349819	0.206682
	D	20	0.253759	0.384773	0.24117
	D	40	0.0930199	0.394087	0.123773
	E	-40	0.170937	0.514173	0.548136
	E	-20	0.298905	0.322011	0.442467
	E	0	0.160138	0.197138	0.393605
	E	20	0.209763	0.251376	0.440322
	E	40	0.228188	0.207576	0.529162
